# Supplementary material for: The Effectiveness of Nutrition Interventions Combined with Exercise in Upper Gastrointestinal Cancers: A Systematic Review
Source: Nutrients. 2021 Aug 18;13(8):2842. doi: 10.3390/nu13082842 (PMC8400981; doi:10.3390/nu13082842)
Supplement: Supplementary file 1 [file nutrients-13-02842-s001.zip]

Archive with 1 entries (1 files):
- nutrients-1329505-supplementary.pdf
